# Supplementary material for: Cationic Polymer Micelles as Carriers of Bioactive Sesquiterpene Lactones from Inula Helenium L. for Effective Treatment of Bacterial Biofilms
Source: Pharmaceutics. 2025 Jun 19;17(6):800. doi: 10.3390/pharmaceutics17060800 (PMC12197024; doi:10.3390/pharmaceutics17060800)
Supplement: Supplementary file 1 [file pharmaceutics-17-00800-s001.zip]

Archive with 1 entries (1 files):
- pharmaceutics-3692175-supplementary.pdf
